# Supplementary material for: Cytotoxic Effects of Recombinant StxA2-His in the Absence of Its Corresponding B-Subunit
Source: Toxins (Basel). 2021 Apr 26;13(5):307. doi: 10.3390/toxins13050307 (PMC8145687; doi:10.3390/toxins13050307)
Supplement: Supplementary file 1 [file toxins-13-00307-s001.zip]

Archive with 1 entries (1 files):
- toxins-1161408-supplementary.pdf
